# Supplementary material for: Menstrual Cycle Changes in Vagally-Mediated Heart Rate Variability Are Associated with Progesterone: Evidence from Two Within-Person Studies
Source: J Clin Med. 2020 Feb 25;9(3):617. doi: 10.3390/jcm9030617 (PMC7141121; doi:10.3390/jcm9030617)
Supplement: Supplementary file 1 [file jcm-09-00617-s001.zip]

Archive with 2 entries (2 files):
- Supplementary Materials 1_Dataset Study One_Schmalenberger.xlsx
- Supplementary Materials 2_Dataset Study Two_Schmalenberger.xlsx
