# Supplementary material for: Menstrual Cycle Changes in Vagally-Mediated Heart Rate Variability Are Associated with Progesterone: Evidence from Two Within-Person Studies
Source: J Clin Med. 2020 Feb 25;9(3):617. doi: 10.3390/jcm9030617 (PMC7141121; doi:10.3390/jcm9030617)
Supplement: Supplementary file 1 [file jcm-09-00617-s001.zip › Supplementary Materials 2_Dataset Study Two_Schmalenberger.xlsx]

## Sheet: Data
ID	SUSPECTPERSON	SUSPECTOBS	INCLUDED_IN_PHASE_ANALYSES	INCLUDED_IN_HORMONE_ANALYSES	phase	phase_old	order	LHpeakday	cycleday_forward	cycleday_backward	P4	E2	HFlog	Decision on whether to include the observation in the analyses if cycle phase criteria are not met
100			1	1	2	2-MidLut	2	7	28	-6	184.83	6.99	8.6476
100			1	1	1	1-Ov	1	0	21	-13	66.47	6.84	7.99747
100			1	1	3	3-PeriMens	3		2		92.54	5.99	8.45926
101	1	1		1	2	2-MidLut	2	7	21	-1	116.45	9.17	5.31654
101	1	1		1	1	1-Ov	1	1	15	-7	125.75	10.37	7.07264	probably anovulatory, no significant change in P4 (exclude participant)
101	1	1		1	3	3-PeriMens	3		4		132.33	9.99	6.71637
102			1	1	2	2-MidLut	2	7	24	-6	162.91	2.16	5.56791
102			1	1	1	1-Ov	1	1	18	-12	39.91	1.98	6.03385
102			1	1	3	3-PeriMens	3		3		46.74	1.77	4.99275
103		1		1	2	2-MidLut	1	8	17	-12	127.19	5.08	6.39048	probably too early and P4 still rising (exclude observation)
103			1	1	1	1-Ov	3	0	17	-10	50	5.41	6.37268	cycle day criterion not met, but high E2 and low P4 (keep original phase)
103			1	1	3	3-PeriMens	2		2		167.49	3.2	6.01428
104	1	1		1	2	2-MidLut	3	7	23	-1	25.45	1.81	6.77214	probably anovulatory, since no significant change in E2 and constantly low P4 (exclude participant)
104	1	1		1	1	1-Ov	2	1	17	-7	37.96	1.71	6.79982
104	1	1		1	3	3-PeriMens	1		2		22.76	1.24	6.45534
105			1	1	2	2-MidLut	1	6	21	-8	115.68	2.12	6.48572	criterion P4>127 not met, but P4 is relatively elevated (keep original phase)
105			1	1	1	1-Ov	3	1	16	-14	35.53	7.27	6.06942
105			1	1	3	3-PeriMens	2		3		34.68	2.02	6.21206
106			1	1	2	2-MidLut	2	6	21	-10	225.4	3.8	3.88873
106			1	1	1	1-Ov	3	0	14	-18	52.76	6.03	4.40686	cycle day criterion not met, but high E2 and low P4 (keep original phase)
106			1	1	3	3-PeriMens	1		2		73.37	5.23	5.16822
107			1	1	2	2-MidLut	2	7	20	-8	128.3	7.14	7.64368
107			1	1	1	1-Ov	1	1	14	-14	35.69	5.31	7.20472
107			1	1	3	3-PeriMens	3		2		50.97	2.1	7.03302
108			1	1	2	2-MidLut	1	6	20	-9	196.05	4.54	6.78592
108			1	1	1	1-Ov	3	0	12	-13	36.56	5.28	7.14545
108			1	1	3	3-PeriMens	2		2		55.46	2.47	6.5344
109			1	1	2	2-MidLut	2	6	21	-4	171.07	6.76	6.21581
109			1	1	1	1-Ov	1	1	15	-10	35.21	6.28	6.28408	cycle day criterion not met, but high E2 and low P4 (keep original phase)
109			1	1	3	3-PeriMens	3		2		29.16	3.77	6.55222
110	1	1		1	2	2-MidLut	2	7	23	-3	60.8	3.27	6.19578	probably anovulatory, since no significant change in E2 and constantly low P4 (exclude participant)
110	1	1		1	1	1-Ov	1	0	16	-10	33.27	1.08	8.01343
110	1	1		1	3	3-PeriMens	3		4		28.96	1.22	7.5585
111		1		1	2	2-MidLut	1	6	25	-11	54.18	12.47	7.75548	cycle irregularity: very long (36 days) cycle (exclude observation)
111			1	1	1	1-Ov	3	1	14	-13	47	8.95	6.11515
111			1	1	3	3-PeriMens	2		3		49.76	3.68	6.58886
112			1	1	2	2-MidLut	3	6	21	-4	122.11	4.1	5.15634	criterion P4>127 not met, but P4 is relatively elevated (keep original phase)
112			1	1	1	1-Ov	2	0	15	-10	44.72	3.99	5.0411	cycle day criterion not met, but high E2 and low P4 (keep original phase)
112			1	1	3	3-PeriMens	1		3		38.98	3.12	7.38008
113			1	1	2	2-MidLut	2	7	27	-4	154.26	3.38	5.67146
113			1	1	1	1-Ov	1	1	21	-10	49.3	1.37	6.17936	cycle day criterion not met, but high E2 and low P4 (keep original phase)
113		1		1	3	3-PeriMens	3		4		33.02	0.75	5.8018	perimenstrual cycle day criteria not met (exclude observation)
114			1	1	2	2-MidLut	2	7	22	-6	356.72	10.61	7.21183
114			1	1	1	1-Ov	3	0	14	-15	76.11	7.93	7.00628
114		1		1	3	3-PeriMens	1		4		144.34	11.3	6.79852	perimenstrual cycle day criteria not met (exclude observation)
115			1	1	2	2-MidLut	2	7	26	-7	432.18	11.81	5.99329
115			1	1	1	1-Ov	1	1	20	-13	94.73	4.88	6.17665
115			1	1	3	3-PeriMens	3		2		110.96	9.93	6.43803
116			1	1	2	2-MidLut	3	7	24	-5	173.04	5.3	5.5246
116			1	1	1	1-Ov	2	0	17	-12	76.12	14.22	6.86997
116			1	1	3	3-PeriMens	1		2		126.09	11.32	6.65912
117		1		1	2	2-MidLut	1	7	20	-5	29.49	2.59	9.41941	probably anovulatory, since low P4 (exclude observation)
117			1	1	1	1-Ov	3	0	16	-13	28.06	2.86	7.0408
117		1		1	3	3-PeriMens	2		2		21.94	1	8.56523	no drop-off since preceding cycle probably anovulatory (exclude observation)
118			1	1	2	2-MidLut	3	7	26	-4	222.76	5.94	4.066
118			1	1	1	1-Ov	2	0	19	-11	97.49	7.51	5.14137	cycle day criterion not met, but high E2 and low P4 (keep original phase)
118			1	1	3	3-PeriMens	1		2		65.82	3.13	5.92462
119			1	1	2	2-MidLut	3	7	24	-7	172.8	4.04	5.69814
119			1	1	1	1-Ov	2	1	18	-13	85.05	2.47	5.34007
119			1	1	3	3-PeriMens	1		3		31.08	2.56	5.79339
120			1	1	2	2-MidLut	3	7	22	-7	150.67	3.82	4.79484
120			1	1	1	1-Ov	2	0	15	-14	130.29	13.35	4.30965	criterion P4<127 not met, but P4 is even higher mid-luteal and huge spike in E2 (keep original phase)
120			1	1	3	3-PeriMens	1		2		47.59	1.29	5.19489
121			1	1	2	2-MidLut	3	7	29	-8	259.79	12.49	4.56903
121			1	1	1	1-Ov	2	0	22	-15	107.98	13.56	5.84668
121			1	1	3	3-PeriMens	1		3		93.3	10.84	6.31179
122		1		1	2	2-MidLut	3	7	30	-6	54.05	1.87	5.62355	cycle irregularity: very long (36 days) cycle (exclude observations)
122		1		1	1	1-Ov	2	0	23	-13	32.18	2.35	4.8447
122			1	1	3	3-PeriMens	1		3		29.89	1.44	5.15332
123			1	1	2	2-MidLut	2	7	20	-7	109.17	3.21	6.41882	criterion P4>127 not met, but P4 is relatively elevated (keep original phase)
123			1	1	1	1-Ov	1	1	14	-13	82.03	8.03	6.5343
123			1	1	3	3-PeriMens	3		3		57.55	3.32	5.82818
124			1	1	2	2-MidLut	1	7	19	-7	90.18	4.19	4.52853	criterion P4>127 not met, but P4 is relatively elevated (keep original phase)
124			1	1	1	1-Ov	3	0	12	-16	35.65	6.09	4.83468
124			1	1	3	3-PeriMens	2		3		41.31	3.64	4.6321
125			1	1	2	2-MidLut	3	7	25	-5	62.51	3.51	5.38972	criterion P4>127 not met, but P4 is relatively elevated (keep original phase)
125			1	1	1	1-Ov	2	0	18	-12	37	6.28	7.03215
125			1	1	3	3-PeriMens	1		2		24.35	1.55	6.475
126			1	1	2	2-MidLut	2	8	25	-7	311.8	6.48	6.74975
126			1	1	1	1-Ov	1	0	17	-15	79.94	6.07	7.0753
126			1	1	3	3-PeriMens	3		2		40	2.8	7.83118
127			1	1	2	2-MidLut	3	7	19	-8	130.2	1.13	2.69607
127			1	1	1	1-Ov	2	0	12	-15	27.65	4.55	5.12897
127		1		1	3	3-PeriMens	1		4		22.96	0.93	2.16494	perimenstrual cycle day criteria not met (exclude observation)
128			1	1	2	2-MidLut	3	6	25	-11	108.99	3.48	6.98595	criterion P4>127 not met, but P4 is relatively elevated, probably a little early (keep original cycle phase)
128			1	1	1	1-Ov	2	1	20	-16	77.52	5.95	5.45129
128			1	1	3	3-PeriMens	1		2		21.22	1.54	6.2229
129	1	1		1	2	2-MidLut				-38				Cycle irregularities: In two consecutive cycles, one luteal phase lasted 5 days while the next one lasted 44 days (exclude participant)
129	1	1		1	1	1-Ov	1	1	25	-5	139.67	6.08	4.62094
129	1	1		1	3	3-PeriMens	2		3		105.91	7.04	6.67934
130			1	1	2	2-MidLut	3	7	22	-8	120.86	1.61	6.36689	criterion P4>127 not met, but P4 is relatively elevated (keep original phase)
130			1	1	1	1-Ov	2	0	16	-14	76.53	7.27	6.66799
130			1	1	3	3-PeriMens	1		2		75.63	6.28	6.45887
131			1	1	2	2-MidLut	2	6	22	-7	166.25	6.25	4.74865
131			1	1	1	1-Ov	1	1	17	-12	81.49	5.15	5.46492
131			1	1	3	3-PeriMens	3		2		38.6	1.92	4.5603
132			1	1	2	2-MidLut	3	6	31	-9	139.68	2.31	8.73299
132			1	1	1	1-Ov	2	0	25	-18	57.7	7.56	6.79203	cycle day criterion not met, but high E2 and low P4 (keep original phase)
132		1		1	3	3-PeriMens	1		4		26.74	0.87	7.60493	perimenstrual cycle day criteria not met (exclude observation)
133			1	1	2	2-MidLut	3	6	21	-7	213.32	3	7.19066
133			1	1	1	1-Ov	2	0	14	-14	41.74	4.17	5.64999
133			1	1	3	3-PeriMens	1		2		26.69	2.32	6.37829
134			1	1	3	2-MidLut	2	7	25	-1	60.96	4.94	4.89024	move mid-lut to perimenstrual due to cycle day criterion (day -3 to +3) (change original cycle phase)
134			1	1	1	1-Ov	1	0	18	-8	45.45	6	5.69388	cycle day criterion not met, but high E2 and low P4 (keep original phase)
134			1	1	3	3-PeriMens	3		2		26.94	1.7	7.12472
135		1		1	2	2-MidLut	2	6	20	-11	36.59	1.36	10.0678	no increase in P4 (exclude observation)
135			1	1	1	1-Ov	1	0	15	-17	37.41	1.74	7.22255
135			1	1	3	3-PeriMens	3		2		61.56	1.87	8.31648
136			1	1	3	2-MidLut	1	7	25	-1	81.43	1.82	8.86039	move mid-lut to perimenstrual due to cycle day criterion (day -3 to +3) (change original cycle phase)
136			1	1	2	1-Ov	2	0	18	-4	122.12	3.35	8.53277	move ov to midlut due to cycle day criterion and high P4 (does not meet P4>127 criterion but probably already withdrawing) (change original cycle phase)
136			1	1	3	3-PeriMens	3		3		43.65	1.8	8.14362
137			1	1	2	2-MidLut	1	7	24	-7	284.35	2.74	4.83312
137			1	1	1	1-Ov	3	1	21	-12	138.65	2.72	4.76061	criterion P4<127 not met, but P4 is even higher mid-luteal (seems to have high baseline P4) (keep original cycle phase)
137			1	1	3	3-PeriMens	2		2		31.26	0.49	5.69322
138		1		1	2	2-MidLut	1	7	18	-13	41.2	4.75	5.79828	probably anovulatory? (exclude observation)
138		1		1	3	3-PeriMens	2		3		59.98	4.58	5.46862	since preceding cycle might have been anovulatory (see above), no drop in ovarian hormones (exclude observation)
138			1	1	1	1-Ov	3	0	13	-14	28.32	6.55	3.64701
139			1	1	2	2-MidLut	1	7	22	-9	181.91	4	5.81195
139		1		1	1	1-Ov	3	1	16	-19	36.17	2.33	8.6864	ovulatory cycle phase criteria not met (exclude observation)
139			1	1	3	3-PeriMens	2		2		52.78	3.97	8.12233
140		1		1	2	2-MidLut	3	6	14	-15	53.96	1.79	4.9149	hormonal profile inconclusive: ovulation test might have failed (exclude both observations)
140		1		1	1	1-Ov	2	0	8	-22	39.53	1.05	4.58043
140			1	1	3	3-PeriMens	1		2		45.51	0.99	4.67082
141			1	1	1	2-MidLut	1	7	18	-15	60.36	5.86		move to ov due to cycle day, peak in E2 and low P4 (change original cycle phase); however, no HFlog data available due to mechanical failure in ECG
141		1		1	1	1-Ov	3	1	11	-21	94.96	1.47	8.08702	ovulatory cycle phase criteria not met (exclude observation)
141			1	1	3	3-PeriMens	2		3		34.74	0.77	7.53581
142			1	1	2	2-MidLut	3	7	21	-7	298.54	8.78	6.82923
142			1	1	1	1-Ov	2	0	14	-14	29.86	4.04	7.7576
142		1		1	3	3-PeriMens	1		4		108.6	5.64	6.71639	perimenstrual cycle day criteria not met (exclude observation)
143			1	1	2	2-MidLut	1	7	19	-9	70.86	2.73	6.90341	criterion P4>127 not met, but probably still increasing since perimenstrual observation suggests higher levels (keep original cycle phase)
143			1	1	1	1-Ov	3	0	16	-13	36.16	3.9	8.26117
143			1	1	3	3-PeriMens	2		2		120.8	1.1	7.77704
144			1	1	2	2-MidLut	3	7	25	-7	122.59	4.36	6.12512	criterion P4>127 not met, but P4 relatively elevated (keep original cycle phase)
144			1	1	2	1.Ov	1	1	25	-5	177.56	4.03	3.28124	move to midlut due to cycle day and P4 criteria (change original cycle phase)
144			1	1	3	3-PeriMens	2		2		39.52	3.28	4.65895
145			1	1	2	2-MidLut	1	7	26	-6	124.55	3.06	6.93496	criterion P4>127 not met, but probably still increasing since perimenstrual observation suggests higher levels (keep original cycle phase)
145			1	1	1	1-Ov	3	0	18	-14	49.41	3.93	6.19391
145		1		1	3	3-PeriMens	2		4		20.82	0.69	6.06595	perimenstrual cycle day criteria not met (exclude observation)
146		1		1	2	2-MidLut	3	7	18	-11	66.48	2.96	9.24543	hormonal profile inconclusive: extremely elevated P4 around ovulation, low P4 levels 6 days later at mid-luteal assessment (exclude both observations)
146		1		1	1	1-Ov	2	1	12	-17	304.69	5.39	9.54148
146		1		1	3	3-PeriMens	1		4		55.46	4	9.00992	perimenstrual cycle day criteria not met (exclude observation)
147			1	1	2	2-MidLut	1	7	19	-8	201.43	3.33	6.03058
147			1	1	1	1-Ov	3	1	14	-13	117.89	7.11	5.58321
147			1	1	3	3-PeriMens	2		3		76.98	6.15	6.66312
148	1	1		1	2	2-MidLut	2	7	17	-6	32.72	6.71	7.37289	hormonal profile inconclusive: lowest E2 at ovulation, no luteal increase in P4, but high levels during menses (exclude participant)
148	1	1		1	1	1-Ov	1	0	10	-13	37.04	3.48	5.70808
148	1	1		1	3	3-PeriMens	3		2		378.57	7.76	6.15339
149			1	1	2	2-MidLut	2	6	22	-4	196.76	6.04	4.66492
149		1		1	1	1-Ov	1	0	16	-10	218.33	1.7	3.87503	probably missed ovulation due to failure of ovulation test: in the heat of summer, urine was too watery to detect LH (exclude observation)
149			1	1	3	3-PeriMens	3		3		50.43	4.19	5.7528

## Sheet: Explanation
Variable	Explanation
ID	Participant ID
SUSPECTPERSON	Dummy variable which coded whether participant was excluded from cycle phase analyses (1=excluded)
SUSPECTOBS	Dummy variable which coded whether observation was excluded from cycle phase analyses (1=excluded)
INCLUDED_IN_PHASE_ANALYSES	Dummy variable indicating that the observation was included in cycle phase analyses (1=included in dataset)
INCLUDED_IN_HORMONE_ANALYSES	Dummy variable indicating that the observation was included in hormonal analyses (1=included in dataset)
phase	Cycle phase to which the laboratory visit was assigned by two experts after assessing the cycle phase criteria
phase_old	Cycle phase in which the laboratory was originally scheduled
order	Participant's order in which the three laboratory visits were conducted
LHpeakday	Day on which the laboratory visit was carried out in relation to the first positive ovulation test (i.e. day 0)
cycleday_forward	Forward-counted cycle day on which the laboratory visit was carried out in relation to the preceding onset of menses (i.e., day +1)
cycleday_backward	Backward-counted cycle day on which the laboratory visit was carried out in relation to the onset of the subsequent menses (with the day before the subsequent onset of menses being -1)
P4	Progesterone level (pg/mL)
E2	Estrogen level (pg/mL)
HFlog	Log-transformed high frequency heart rate variability
Decision on whether to include the observation in the analyses if cycle phase criteria are not met	In case cycle phase criteria 1 (cycle day) and 2 (absolute hormone level) are not met, two experts consulted each laboratory visit regarding criteria 3 (relative hormone level). In case criteria 1 and 2 were not met, this column indicates the rational for excluding the observation/participant, for keeping the observation in its originally scheduled cycle phase based on criteria 3 or for moving th…
	The color coding of lines indicates the following:
	The laboratory visit meets both cycle phase criteria 1 (cycle days) and criteria 2 (absolute hormone levels).
	The laboratory visit does not meet cycle phase criteria 1 and/or 2, was consulted regarding criteria 3 (relative hormone level), and was subsequently kept in the analyses (either in its originally scheduled cycle phase or in another cycle phase).
	The laboratory visit does not meet cycle phase criteria 1 and/or 2, was consulted regarding criteria 3 (relative hormone level), and was subsequently excluded from analyses.
